# Supplementary material for: Fifty years after: A taxonomic revision of the amphibian species from the Ecuadorian biodiversity hotspot Abra de Zamora, with description of two new Pristimantis species
Source: PLoS One. 2020 Sep 10;15(9):e0238306. doi: 10.1371/journal.pone.0238306 (PMC7482940; doi:10.1371/journal.pone.0238306)
Supplement: S3 Table — (XLSX) [file pone.0238306.s004.xlsx]

## Sheet: Lynchius
		1	2	3	4	5	6	7	8	9	10	11	12
1	Lynchius_simmonsi_QCAZ41639_JF810004
2	Lynchius_flavomaculatus_KU218210_EU186667	13.1907
3	Lynchius_flavomaculatus_MUTPL342_Cajanuma	12.8571	3.11973
4	Lynchius_megacephalus_QCAZ_63882_MK423938	6.71642	4.92721	8.10235
5	Lynchius_tabaconas_MHNC8650_KX470781	12.4101	6.42994	6.15385	5.71049
6	Lynchius_tabaconas_MHNC8637_KX470780	12.2302	6.53846	6.26204	5.7257	0.0960615
7	Lynchius_parkeri_KU181307_EU186705	12.3188	8.15494	8.1716	7.13246	8.40164	8.5041
8	Lynchius_parkeri_QCAZ61015_MK423937	7.63889	8.05369	8.06723	7.04698	7.55034	7.55034	1.92982
9	Lynchius_nebulanastes_KU181408_EU186704	14.9312	9.52381	9.43983	8.64382	9.78148	9.88554	8.742	7.38739
10	Lynchius_oblitus_MHNC8652_KX470782	12.0996	7.84884	8.54369	8.14111	8.3739	8.47128	6.89655	7.33333	8.96907
11	Lynchius_oblitus_MHNC8677_KX470786	12.844	7.13558	7.2449	7.13246	7.47951	7.37705	6.07966	6.00343	8.21772	4.0568
12	Lynchius_oblitus_MHNC8614_KX470783	12.2776	6.18893	6.41304	6.36943	6.44105	6.34573	6.48899	6.21118	8.81316	4.1621	0.340136

## Sheet: P. orestes
		1	2	3	4	5	6	7	8	9	10	11	12	13	14	15	16	17	18	19	20	21	22	23	24	25	26	27	28	29	30	31	32	33	34	35	36	37	38	39	40	41	42	43	44	45	46	47	48
1	Pristimantis_sp_QCAZ45556_KY967670_Lagunas_de_Compadre
2	Pristimantis_vidua_MUTPL312_Abra_de_Zamora	4.85232
3	Pristimantis_vidua_MUTPL586_Cajanuma	5.05263	0.59952
4	Pristimantis_vidua_MUTPL587_Cajanuma	5.05263	0.60024	0
5	Pristimantis_vidua_MUTPL581_Cajanuma	4.64135	0.59952	0.23753	0.240096
6	Pristimantis_vidua_MUTPL492_Cajanuma	4.63158	0.719424	0.34965	0.35461	0.118765
7	Pristimantis_vidua_MUTPL156_Washapamba	4.63158	0.719424	0.578704	0.591017	0.593824	0.700935
8	Pristimantis_vidua_MUTPL296_Abra_de_Zamora	4.64135	0.359712	0.237248	0.240096	0.23753	0.355872	0.355872
9	Pristimantis_vidua_MUTPL501_Abra_de_Zamora	4.63158	0.359712	0.233918	0.236407	0.239808	0.354191	0.350877	0
10	Pristimantis_vidua_MUTPL498_Abra_de_Zamora	4.64135	0.359712	0.23753	0.240096	0.23753	0.356295	0.356295	0	0
11	Pristimantis_vidua_MUTPL495_Abra_de_Zamora	4.63158	0.359712	0.233918	0.236407	0.239808	0.354191	0.350877	0	0	0
12	Pristimantis_vidua_MUTPL499_Abra_de_Zamora	4.64135	0.360577	0.240385	0.240385	0.240385	0.360577	0.360577	0	0	0	0
13	Pristimantis_vidua_MUTPL496_Abra_de_Zamora	4.63158	0.360144	0.235018	0.236686	0.239234	0.353357	0.352526	0	0	0	0	0
14	Pristimantis_vidua_MUTPL148_Washapamba	4.63158	0.479616	0.831354	0.359712	0.832342	0.950119	0.712589	0.59453	0.11976	0.59453	0.11976	0.120192	0.119474
15	Pristimantis_andinognomus_QCAZ45534_KY967669_Cajanuma	5.074	7.49698	7.36715	7.36715	7.13422	7.24638	7.36715	7.25514	7.24638	7.25514	7.24638	7.25514	7.25514	7.1256
16	Pristimantis_andinognomus_QCAZ45661_KY967671_Tapichalaca	4.66102	7.27273	7.38499	7.38499	7.15152	7.14286	7.38499	7.27273	7.26392	7.27273	7.26392	7.27273	7.27273	7.14286	1.32371
17	Pristimantis_orestes_KU218257_EF493388_Sigsig	3.79747	7.83133	8.10489	8.07229	7.87589	7.86651	7.74732	7.87589	7.8219	7.87589	7.8219	7.85024	7.80312	8.11456	6.28779	5.69007
18	Pristimantis_orestes_MUTPL242_Urdaneta	4.43975	8.07229	9.18728	8.58164	8.06258	8.32342	8.83392	8.06258	8.96226	8.06258	8.96226	8.09179	8.4323	7.93269	5.67633	5.20581	1.32212
19	Pristimantis_orestes_MUTPL248_Urdaneta	4.64135	7.72947	8.99408	8.3632	7.72947	8.12425	8.63905	7.72947	8.7574	7.72947	8.7574	7.72947	8.23389	7.59952	5.7971	5.19952	1.3253	0.472813
20	Pristimantis_cajanuma_MUTPL344_Cajanuma	3.79747	6.89238	7.78302	7.2619	6.89238	7.02381	7.54717	6.89238	7.54717	6.89238	7.54717	6.90073	7.25327	6.76329	5.58252	5.34629	6.16687	5.9312	6.05701
21	Pristimantis_cajanuma_MUTPL345_Cajanuma	3.79747	6.95652	7.20497	7.20497	6.95652	6.95652	6.95652	6.95652	6.95652	6.95652	6.95652	6.95652	6.95652	6.8323	5.60399	5.3616	6.09453	5.47945	5.47264	0.124069
22	Pristimantis_tiktik_MUTPL247_Urdaneta	4.84211	7.3494	7.50894	7.59036	7.27924	7.15137	7.38975	7.27924	7.34055	7.27924	7.34055	7.36715	7.32293	7.63723	6.79612	6.56934	6.94611	7.1256	7.0303	6.06061	5.98504
23	Pristimantis_tiktik_MUTPL239_Urdaneta	4.84211	7.71084	7.92317	7.95181	7.69231	7.68307	7.80312	7.69231	7.70156	7.69231	7.70156	7.72947	7.69231	7.56303	6.79612	6.68287	6.98795	7.1256	7.14286	6.41646	6.35118	0.60024
24	Pristimantis_saturninoi_DHMECN12214_MK604532	4.01691	6.86747	7.86385	7.25327	7.22022	7.109	7.74648	7.22022	7.52941	7.22022	7.52941	7.13422	7.33728	7.09135	5.9322	5.46117	5.78313	6.72963	6.76157	5.79882	5.73566	4.70446	4.70446
25	Pristimantis_saturninoi_DHMECN12232_MK604533	4.01691	6.86747	7.87949	7.25327	7.28793	7.15123	7.79977	7.27924	7.52941	7.28793	7.52941	7.13422	7.32861	7.52688	5.9322	5.46117	5.74163	6.72963	6.76157	5.79882	5.73566	4.79042	4.70446	0
26	Pristimantis_simonbolivari_QCAZ56567_KY967676	3.15789	8.08203	8.59189	8.44391	8.3632	8.35322	8.23389	8.3632	8.19277	8.3632	8.19277	8.22249	8.17308	8.3632	6.88406	6.16687	6.32458	6.38554	6.40097	6.05327	5.97758	5.63549	5.66948	4.22195	4.31138
27	Pristimantis_simonbolivar_KU218254_EF493671	3.15789	8.19277	8.70083	8.55422	8.47255	8.46246	8.34327	8.47255	8.30325	8.47255	8.30325	8.33333	8.28331	8.47255	6.76329	6.05327	6.32458	6.49819	6.40097	6.05327	5.97758	5.7485	5.66948	4.33735	4.42584	0.119048
28	Pristimantis_bambu_QCAZ46743_KY967674	5.074	7.50605	7.73881	7.73881	7.50605	7.49698	7.6179	7.50605	7.49698	7.50605	7.49698	7.50605	7.50605	7.37606	7.70156	7.71084	7.49698	7.25514	7.48792	6.91748	6.97385	6.19684	6.67476	5.09091	5.09091	6.15942	6.04595
29	Pristimantis_bambu_QCAZ46744_KY967659	5.074	7.50605	7.73881	7.73881	7.50605	7.49698	7.6179	7.50605	7.49698	7.50605	7.49698	7.50605	7.50605	7.37606	7.70156	7.71084	7.49698	7.25514	7.48792	6.91748	6.97385	6.19684	6.67476	5.09091	5.09091	6.15942	6.04595	0
30	Pristimantis_sp_QCAZ56535_KY967675_Laguna_Patococha	4.85232	6.55391	7.173	7.173	6.76533	6.75105	6.75105	6.76533	6.75105	6.76533	6.75105	6.76533	6.75105	6.75105	6.14407	6.15711	5.49683	5.72034	5.91966	4.65116	4.65116	4.85232	5.27426	1.69492	1.69492	3.79747	3.79747	4.23729	4.23729
31	Pristimantis_mazar_QCAZ27572_JF906315	4.4586	7.55177	8.03898	8.03898	7.79537	7.79537	7.91717	7.79537	7.79537	7.79537	7.79537	7.79537	7.80488	7.67357	6.82095	6.58537	6.82095	6.95122	6.94275	6.35697	6.39098	5.01836	5.37897	2.19512	2.19512	4.74453	4.6285	5.11571	5.11571	2.12766
32	Pristimantis_mazar_QCAZ27559_KY967664	5.47368	8.21256	9.17538	8.57143	8.61244	8.4507	9.10152	8.60215	8.84434	8.61244	8.84434	8.47458	8.41232	8.85167	7.50605	7.27273	7.40741	8.28402	8.31354	7.58294	6.98254	5.88235	6.15942	2.83019	2.79395	5.2506	5.1374	5.44794	5.44794	2.74262	1.33495
33	Pristimantis_sp_DHMECN12237_MK604534_Sangay	5.05263	8.54392	9.15411	8.65955	8.59189	8.54801	8.83721	8.58164	8.92019	8.59189	8.92019	8.56454	8.61865	8.83055	7.1256	6.6586	5.85424	6.94935	6.98225	6.13932	6.09453	5.86124	6.01685	5.15826	5.10441	5.26316	5.37634	6.28779	6.28779	4.85232	5.4878	6.41026
34	Pristimantis_quintanai_MZUA.AN.1881_MK604541	4.84211	8.20265	8.82353	8.31354	8.20265	8.19477	8.47059	8.20265	8.58824	8.20265	8.58824	8.20265	8.30368	8.07229	7.0133	6.54545	5.67633	6.74556	6.75355	6.26478	6.21891	5.32044	5.56227	4.83491	4.83491	5.19952	5.31401	6.6586	6.6586	5.90717	5.4878	6.62722	2
35	Pristimantis_quintanai_MZUA.AN.1900_MK604544	4.84211	8.21256	8.83392	8.32342	8.21256	8.20452	8.48057	8.21256	8.59835	8.21256	8.59835	8.21256	8.31354	8.08203	7.0133	6.54545	5.68319	6.75355	6.76157	6.27219	6.21891	5.32688	5.56901	4.84061	4.84061	5.20581	5.32044	6.6586	6.6586	5.90717	5.4878	6.63507	2.00236	0
36	Pristimantis_samaniegoi_MUTPL365_Abra_de_Zamora	4.43038	7.97101	7.8478	7.98065	7.6555	7.50894	8.12425	7.8853	7.97101	7.89474	7.97101	7.99031	7.95181	8.38323	7.14286	6.79612	6.11511	6.15942	6.06061	6.54545	6.47572	4.79042	4.95169	5.06634	5.11905	5.50898	5.50898	6.66667	6.66667	4.86258	5.86797	6.44391	5.71429	5.32688	5.33333
37	Pristimantis_samaniegoi_MUTPL356_Cajanuma	4.21053	9.03328	8.94819	8.94819	8.71632	8.63422	8.94819	9.03328	8.94819	9.03328	8.94819	9.03328	8.94819	9.01899	7.58294	7.44849	6.66667	6.60377	6.76101	6.92913	6.8254	6.02219	6.03175	5.50314	5.50314	6.02219	6.02219	7.27848	7.27848	5.06329	6.73077	7.25552	6.11285	6.12245	6.12245	1.88976
38	Pristimantis_samaniegoi_MUTPL357_Cajanuma	4.21053	8.15085	8.45411	8.45411	7.90754	8.21256	8.57488	8.15085	8.45411	8.15085	8.45411	8.15085	8.45411	8.14095	7.03883	6.93431	6.09013	6.40871	6.16687	6.6586	6.21891	5.35932	5.36585	5.68319	5.68319	5.47445	5.47445	6.80437	6.80437	5.06329	6.25767	7.0303	5.79011	5.91787	5.91787	2.06061	0.468019
39	Pristimantis_matildae_MUTPL394_Abra_de_Zamora	6.54008	8.30325	9.01734	8.4223	8.22408	8.42105	8.7108	8.09524	8.80282	8.10489	8.80282	8.08203	8.25472	8.34327	6.40097	6.53753	6.42857	6.35294	6.38298	6.96576	6.21891	7.05742	6.98795	6.93302	6.84455	6.92124	7.03218	7.73881	7.73881	5.70825	7.06456	8.47851	7.30858	7.18492	7.1934	6.42857	7.38994	7.0133
40	Pristimantis_matildae_MUTPL362_Cajanuma	6.52632	8.54392	8.63905	8.64929	8.42359	8.64929	8.28402	8.30325	8.40237	8.30325	8.40237	8.31325	8.41232	8.17308	6.6345	6.77146	6.61853	6.18312	6.19785	6.65874	6.21118	7.00483	7.00483	6.53207	6.53207	6.86747	6.97954	7.97101	7.97101	5.90717	7.05596	7.8478	7.109	6.88019	6.88836	6.65054	7.69231	7.24638	0.118343
41	Pristimantis_matildae_MUTPL366_Abra_de_Zamora	6.75105	8.30325	8.32356	8.4223	8.10489	8.32356	7.97186	7.97619	8.17536	7.9857	8.17536	8.08203	8.15603	8.34327	6.64251	6.53753	6.54762	6.05701	6.08592	6.67461	6.34328	7.17703	7.22892	6.76157	6.82353	7.1599	7.27056	7.98065	7.98065	5.91966	7.30816	8.23529	7.28555	6.89655	6.90476	6.57895	7.7044	7.25514	0.351288	0.35545
42	Pristimantis_matildae_MUTPL360_Cajanuma	6.52632	8.65385	9.35335	8.76777	8.57143	8.76168	9.04872	8.44233	9.1442	8.45238	9.1442	8.43373	8.59835	8.69048	6.75513	6.89238	6.66667	6.58824	6.61939	7.07547	6.3354	7.16846	7.09988	7.04225	6.95249	7.03218	7.14286	8.09179	8.09179	5.90717	7.17762	8.58469	7.41599	7.29412	7.30271	6.77765	7.69231	7.36715	0.230947	0.118203	0.58548
43	Pristimantis_colodactylus_MUTPL311_Abra_de_Zamora	7.20339	9.10194	10.1399	9.56938	9.375	9.31604	9.83607	9.36375	9.94083	9.375	9.94083	9.3674	9.51249	9.61538	7.91717	7.19512	7.31415	7.82918	7.97619	7.8478	7.5188	8.43373	8.48485	6.99052	6.90058	7.19424	7.19424	8.40438	8.40438	7.21868	7.84314	8.52804	7.60234	7.95724	7.96671	7.19424	8.25397	8.04878	5.58789	5.48926	5.43093	5.82072
44	Pristimantis_colodactylus_MUTPL388_Abra_de_Zamora	7.173	9.20097	10.2207	9.66587	9.47242	9.41176	9.92991	9.46108	10.0354	9.47242	10.0354	9.46602	9.60854	9.71223	8.01944	7.29927	7.41627	7.92899	8.07601	7.94781	7.625	8.53365	8.58525	7.0922	7.00117	7.29665	7.29665	8.50547	8.50547	7.18816	7.94621	8.39161	7.70128	8.05687	8.06643	7.29665	8.38608	8.15085	5.57491	5.47619	5.41814	5.8072	0.232829
45	Pristimantis_muranunka_MEPN14737_KY967661	7.80591	9.62241	9.48905	9.48905	9.257	9.24574	9.3674	9.37881	9.3674	9.37881	9.3674	9.37881	9.37881	9.24574	8.50547	8.27251	8.38396	8.27251	8.26245	7.57021	7.5188	8.67971	8.79121	8.54701	8.54701	8.49515	8.50547	8.86999	8.86999	7.39958	9.04645	9.59903	8.16078	8.8916	8.8916	8.91331	9.10543	8.44553	6.80437	6.92588	6.80437	7.04739	7.21271	7.19512
46	Pristimantis_muranunka_MEPN14722_KY967660	8.01688	9.48454	9.46502	9.46502	9.07216	9.0535	9.25926	9.27835	9.25926	9.27835	9.25926	9.27835	9.25926	9.25926	7.85124	7.45342	7.81893	8.45361	8.64198	7.83505	7.62887	8.23045	8.23045	6.81818	6.81818	6.3786	6.3786	7.02479	7.02479	7.61099	7.26141	8.02469	7.40741	8.02469	8.02469	7.83505	7.61317	7.61317	7.20165	7.40741	7.40741	7.40741	6.61157	6.3786	0.205761
47	Pristimantis_muranunka_MUTPL652_Cerro_Plateado	7.59494	9.69697	9.75323	9.67742	9.2437	9.32704	9.63572	9.35252	9.73872	9.36375	9.73872	9.47752	9.61995	9.72389	8.50547	8.28258	8.51319	8.69048	8.73206	8.10489	7.75	8.7846	8.84848	9.02613	9.06949	8.39329	8.50299	8.63747	8.63747	7.18816	8.82353	9.78774	8.70588	9.40476	9.41597	9.0036	9.16272	8.98058	7.15962	7.15137	6.95755	7.39437	7.2104	7.1934	0.487805	0.411523
48	Pristimantis_muranunka_MUTPL605_Cerro_Plateado	7.59494	9.57576	9.8476	9.55795	9.12365	9.20897	9.73036	9.23261	9.83412	9.2437	9.83412	9.35601	9.50119	9.60384	8.50547	8.16078	8.39329	8.66983	8.71122	7.96671	7.625	8.7846	8.84848	9.00474	9.04818	8.51319	8.62275	8.62697	8.51582	7.18816	8.70098	9.76471	8.56808	9.26366	9.27467	9.0036	9.16272	8.98058	7.25995	7.15137	6.95755	7.49415	7.31132	7.29412	0.609756	0.411523	0.234467
49	Pristimantis_sp_DHMECN9656_KY967658_Tapichalaca	7.173	9.50061	9.3674	9.3674	9.1352	9.12409	9.24574	9.257	9.24574	9.257	9.24574	9.257	9.257	9.12409	8.74848	8.51582	8.0292	8.16078	8.15085	7.44811	7.5188	8.19071	8.54701	8.54701	8.54701	7.64563	7.65492	7.65492	7.65492	7.38397	8.44553	8.88078	7.79537	8.52619	8.52619	8.54701	9.42492	8.56793	7.05596	7.16889	7.29927	7.2904	6.73195	6.71551	5.60976	4.74227	5.37897	5.25672
[truncated: 1 more columns]

## Sheet: Huicundomantis
		1	2	3	4	5	6	7	8	9	10	11	12	13	14	15	16	17	18	19	20	21	22	23	24	25	26	27	28	29	30	31	32	33	34	35	36	37	38	39	40	41	42	43	44	45	46	47	48
1	Pristimantis_philipi_QCAZ37537_Cajas
2	Pristimantis_philipi_KU217863_EF493672_Cajas	0.116822
3	Pristimantis_nangaritza_QCAZ41710_Nangaritza	5.69948	5.76923
4	Pristimantis_gagliardoi_QCAZ42575_Morona_Santiago_PN_Sangay	7.28745	7.28745	6.76856
5	Pristimantis_gagliardoi_QCAZ46738_Canar_PN_Sangay	7.67677	7.67677	7.40741	1.21212
6	Pristimantis_muscosus_QCAZ54857_Tapichalaca	8.96391	9.16569	7.79896	8.35031	8.33333
7	Pristimantis_spinosus_KU218052_EF493673_Morona_Santiago	7.56694	7.52056	6.22837	6.28803	6.07287	6.88448
8	Pristimantis_cryptomelas_QCAZ45612_Tapichalaca	8.49825	8.69565	6.25	7.12831	7.31707	7.10956	5.24476
9	Pristimantis_cryptomelas_MUTPL493_Cajanuma	8.76777	8.79905	6.58363	7.69231	7.46888	7.58294	5.57533	0.591716
10	Pristimantis_cryptomelas_MUTPL135_Abra_de_Zamora	8.47059	8.49057	6.52557	7.37705	7.15746	7.64706	5.65371	0.587544	0.35545
11	Pristimantis_cryptomelas_MUTPL470_Abra_de_Zamora	8.48057	8.56124	6.17284	7.27651	7.05394	7.30271	5.3066	0.352941	0.236686	0.118483
12	Pristimantis_cryptomelas_MUTPL168_Washapamba	8.56808	8.60849	6.32689	7.37705	7.15746	7.39437	5.52291	0.586166	0.473373	0.470035	0.236407
13	Pristimantis_cryptomelas_MUTPL167_Washapamba	8.54093	8.56124	6.23886	7.48441	7.26141	7.35469	5.46318	0.592417	0.473934	0.35545	0.236967	0
14	Pristimantis_cryptomelas_MUTPL380_Huacapamba	8.4323	8.56124	6.07143	7.69231	7.46888	7.24466	5.35077	0.711744	0.711744	0.59312	0.474496	0.237248	0.237248
15	Pristimantis_torresi_QCAZ47397_Celica	8.09859	8.05687	8.13149	9.12779	9.10931	11.1765	8.35294	9.18728	9.23261	9.04762	8.93921	9.14489	9.0036	8.89423
16	Pristimantis_torresi_QCAZ47342_Guanchanama	8.41683	8.41683	9.38865	9.12779	9.10931	10.8871	8.63454	9.07258	8.84774	8.72211	8.43621	8.72211	8.43621	8.23045	0
17	Pristimantis_phoxocephalus_QCAZ58463_Cotopaxi_Pilalo	7.20562	7.2695	8.33333	6.68016	6.47773	9.55752	7.23104	7.43363	7.97101	7.70609	7.56757	7.67857	7.80399	8	8.28924	8.65191
18	Pristimantis_percultus_MUTPL812_Cajanuma	7.71028	7.52056	7.66551	6.91057	6.89655	10.0585	8.32356	9.37866	9.37129	9.18728	9.11243	9.2832	9.26366	9.51249	9.55189	9.05433	6.02837
19	Pristimantis_percultus_MUTPL810_Cajanuma	8.18713	7.86385	8.04196	6.91057	6.89655	10.5386	8.56808	9.50704	9.59716	9.29412	9.36019	9.51821	9.37129	9.26366	9.81087	9.05433	6.39432	0.467836
20	Pristimantis_chomskyi_QCAZ45669_Tapichalaca	7.54936	7.50293	8.13149	7.50507	7.89474	10.2445	8.04196	9.55711	9.84579	9.54064	9.55189	9.75323	9.73872	9.8692	9.1442	8.81764	5.82011	3.27103	3.74269
21	Pristimantis_chomskyi_QCAZ45666_Tapichalaca	7.54936	7.50293	8.13149	7.50507	7.89474	10.2445	8.04196	9.55711	9.84579	9.54064	9.55189	9.75323	9.73872	9.8692	9.1442	8.81764	5.82011	3.27103	3.74269	0
22	Pristimantis_andinogigas_MUTPL359_Cajanuma	7.52688	7.30539	7.74775	7.78947	7.77311	9.56938	8.03357	9.59233	9.71223	9.35252	9.47242	9.59233	9.59233	9.84394	9.54106	8.95833	6.42202	3.7037	4.17661	2.2673	2.2673
23	Pristimantis_atratus_QCAZ45580_Loja_San_Sebastian	7.5406	7.49415	6.90846	7.69231	8.08081	9.65116	7.21769	9.08033	9.47867	9.17647	9.18728	9.2723	9.37129	9.50119	9.26143	9.21844	5.6338	3.85064	4.32243	3.94432	3.94432	4.41527
24	Pristimantis_atratus_QCAZ45645_PN_Podocarpus	7.5406	7.49415	6.90846	7.69231	8.08081	9.65116	7.21769	9.08033	9.47867	9.17647	9.18728	9.2723	9.37129	9.50119	9.26143	9.21844	5.6338	3.85064	4.32243	3.94432	3.94432	4.41527	0
25	Pristimantis_multicolor_QCAZ47213_PN_Yacuri	7.21443	7.21443	8.061	6.47773	6.86869	8.46774	7.63052	8.46774	8.84774	8.51927	8.43621	8.51927	8.64198	8.84774	9.23695	9.23695	5.62249	4.02414	4.02414	4.01606	4.01606	3.95833	4.60922	4.60922
26	Pristimantis_multicolor_QCAZ47214_MK881489_PN_Yacuri	7.2	7.2	8.061	6.47773	6.86869	8.4507	7.61523	8.4507	8.82957	8.50202	8.41889	8.50202	8.62423	8.82957	9.21844	9.21844	5.62249	4.01606	4.01606	4.00802	4.00802	3.9501	4.6	4.6	0
27	Pristimantis_totoroi_KU218025_Chimborazo_Riobamba	6.96864	6.91676	6.92042	6.49087	6.68016	9.20746	7.11785	7.70128	7.95724	7.78302	7.67414	7.88235	7.8478	7.97619	8.09859	7.61523	5.98592	6.19883	6.55738	6.61253	6.61253	6.69056	6.50407	6.50407	6.0241	6.01202
28	Pristimantis_totoroi_QCAZ25105_Bolivar_Cascha_Totoras	6.41447	6.48918	6.8662	6.49087	6.68016	8.26446	6.09555	6.28099	6.61017	6.54362	6.21849	6.52174	6.45161	6.63265	7.23684	7.83133	6.17284	5.80431	6.15641	5.42763	5.42763	5.48885	5.42763	5.42763	6.2249	6.2249	0.164474
29	Pristimantis_totoroi_QCAZ58425_Cotopaxi_Pilalo	6.62139	6.70103	7.11679	6.49087	6.68016	7.86325	5.79216	6.32479	6.66667	6.59722	6.26087	6.57439	6.50264	6.69014	7.82313	8.23293	6.16197	5.8319	6.19621	5.95238	5.95238	6.03908	5.27211	5.27211	6.62651	6.62651	1.01868	1.19048
30	Pristimantis_CCS2_QCAZ45129_El_Oro_Chillacocha	6.73635	6.6823	6.90846	7.08502	7.07071	8.61467	7.10956	8.62471	9.01542	8.71614	8.72642	8.69565	8.7886	8.68014	7.86385	7.21443	5.45775	5.7243	5.96491	5.45877	5.45877	6.21266	6.03248	6.03248	5.21042	5.2	5.8072	5.09868	5.27211
31	Pristimantis_gloria_QCAZ31455_Loja_Fierro_Urcu	5.85859	5.85859	7.84314	6.68016	6.66667	8.73984	7.28745	7.52033	7.67635	7.36196	7.26141	7.36196	7.26141	7.46888	6.88259	6.88259	4.8583	5.27383	5.27383	4.8583	4.8583	5.88235	6.26263	6.26263	4.84848	4.84848	5.26316	5.26316	5.46559	1.61616
32	Pristimantis_gloria_QCAZ16448_Azuay_Gualaceo	6.84455	6.79157	7.25389	6.88259	6.86869	8.96391	7.56694	9.08033	9.36019	9.05882	9.06949	9.15493	9.13405	9.26366	8.21596	7.01403	4.75352	5.7243	6.19883	5.57491	5.57491	6.21266	6.03248	6.03248	5.01002	5	5.57491	4.93421	5.10204	1.74014	0.808081
33	Pristimantis_gloria_KU218035_Azuay	6.84455	6.79157	7.08117	6.68016	6.66667	9.08033	7.68335	9.19674	9.47867	9.17647	9.18728	9.2723	9.25267	9.38242	8.33333	7.21443	4.57746	5.84112	6.31579	5.69106	5.69106	6.33214	6.14849	6.14849	4.80962	4.8	5.69106	5.09868	5.27211	1.85615	1.0101	0.23175
34	Pristimantis_gloria_MUTPL223_Urdaneta	7.32861	7.14286	7.62411	7.5	7.06861	9.47867	7.94781	9.25267	9.40476	9.0584	9.13405	9.15577	9.17759	9.42721	8.37321	7.21649	5.25362	5.56872	6.16845	6.0355	6.0355	6.21266	6.50118	6.50118	5.7732	5.76132	5.68047	5.06757	5.24476	2.24586	1.0395	0.94451	1.18064
35	Pristimantis_gloria_MUTPL250_Urdaneta	7.45562	7.34597	7.9929	7.43802	7.01031	9.48992	8.07601	9.38242	9.61995	9.26366	9.38242	9.38242	9.38242	9.38242	8.50299	7.15746	5.42495	5.80569	5.91716	6.16114	6.16114	6.45933	6.74556	6.74556	5.72597	5.71429	5.80569	5.24535	5.42907	2.13018	1.03093	0.827423	1.06383	0.23753
36	Pristimantis_lutzae_QCAZ32785_Azuay_Yanuncay_Irquis	7.30012	7.25146	7.77202	5.87045	5.85859	8.95349	6.39535	8.25581	8.63905	8.57814	8.35294	8.4408	8.53081	8.65955	7.7374	7.21443	5.28169	5.48425	5.60748	4.52436	4.52436	5.48926	5.56199	5.56199	5.01002	5	5.57491	4.60526	4.7619	3.01624	2.42424	3.59212	3.708	4.13223	4.01891
37	Pristimantis_lutzae_QCAZ53728_PN_Cajas	6.2	6.2	8.49673	5.87045	5.85859	9.05433	6.61323	7.64588	8.00821	7.69231	7.59754	7.69231	7.80287	8.00821	7.21443	7.21443	5.22088	5.42169	5.42169	4.40882	4.40882	5.61331	6	6	5.01002	5	4.80962	5.02008	5.02008	2.4	2.42424	2.6	2.8	2.88066	2.85714	0
38	Pristimantis_jimenezi_QCAZ45178_Azuay_San_Antonio	8.01394	7.97186	8.63558	8.70445	8.68687	10.1281	8.04196	9.32401	9.72716	9.42285	9.43396	9.51821	9.61995	9.7503	8.42105	8.58283	5.45775	6.65111	6.78363	6.49652	6.49652	6.56325	6.2645	6.2645	6.61323	6.6	6.84455	5.92105	6.12245	5.69106	4.84848	5.57491	5.69106	5.91716	6.04265	4.52436	4
39	Pristimantis_jimenezi_QCAZ46978_Azuay_Zadracay	8.47851	8.4408	8.29016	8.2996	8.28283	10.4773	7.92541	9.44056	9.84579	9.54064	9.55189	9.63572	9.73872	9.8692	8.66511	8.6	5.45775	7.46791	7.60234	7.19258	7.19258	7.27924	6.72854	6.72854	6.21242	6.2	6.96056	6.25	6.46259	5.69106	4.84848	5.57491	5.69106	6.0355	6.16114	5.09849	4.4	1.38728
40	Pristimantis_balionotus_MUTPL392_Abra_de_Zamora	6.44391	6.33214	6.63082	6.62526	6.19835	8.8411	6.82635	8.50299	8.74251	8.62275	8.50299	8.50299	8.50299	8.38323	7.94224	7.17213	4.92701	4.64839	4.76758	4.41527	4.41527	5.05415	5.24434	5.24434	4.5082	4.49898	5.85424	5.2901	5.12367	3.81406	2.68595	4.05728	3.93795	4.19162	4.29594	3.4565	3.06748	5.36353	5.60191
41	Pristimantis_balionotus_MUTPL391_Abra_de_Zamora	6.35492	6.16687	6.31769	6.18337	5.74468	8.40336	6.61853	8.30325	8.46433	8.35351	8.18291	8.21256	8.23245	8.24242	7.6179	6.54008	4.79705	4.44178	4.93381	4.43645	4.43645	4.93976	5.1497	5.1497	4.43038	4.42105	5.7623	5.15464	4.98221	3.71257	2.34043	3.95683	3.83693	3.96158	4.22705	3.23353	2.52632	5.02994	5.26946	0
42	Pristimantis_balionotus_MUTPL180_Madrigal	6.63507	6.42093	6.73759	6.41822	5.99174	8.77817	7.01546	8.68014	8.79905	8.69048	8.56124	8.56124	8.57143	8.58164	8.00478	7.17213	5.05415	4.73373	5.2071	4.62085	4.62085	5.14354	5.44379	5.44379	4.71311	4.70348	5.81257	5.23649	5.06993	3.90533	2.68595	4.14692	4.02844	4.16171	4.3943	3.43195	2.86299	5.32544	5.56213	0.119048	0.120192
43	Pristimantis_UCS3_QCAZ26642_Azuay_San_Antonio	7.72443	7.72443	10.5145	10.0629	10.4603	9.85325	9.20502	10.084	9.87124	10.148	9.65665	10.148	9.87124	9.65665	8.75	8.75	7.74059	8.38574	8.38574	7.11297	7.11297	6.08696	8.35073	8.35073	7.51566	7.51566	6.90377	6.90377	7.11297	6.88935	6.90377	6.68058	6.88935	7.09677	7.03625	6.26305	6.26305	6.23701	6.25	5.55556	5.06608	5.55556
44	Pristimantis_hampatusami_QCAZ58042_Buenaventura	7.8534	7.77385	9.3985	9.91903	10.303	9.98249	9.44056	10	9.72973	9.98217	9.28571	9.76909	9.38628	9.40325	9.26573	9.81964	8.00712	7.92254	8.48057	7.34266	7.34266	6.75182	8.20244	8.20244	8.41683	8.4	6.9808	7.04225	6.69014	6.80628	6.86869	6.9808	7.15532	6.64273	7.19424	6.63176	6.4	6.63176	6.63176	4.35572	3.83912	4.12926	3.1185
45	Pristimantis_hampatusami_QCAZ58044_KX525478_Buenaventura	8.72236	8.72236	8.61423	9.22131	9.61145	10.3576	10.4938	11.1111	11	11.1524	10.75	11.0285	10.75	10.75	10.7098	9.53347	8.5389	8.64198	8.87793	8.11808	8.11808	7.92453	9.10209	9.10209	7.91075	7.89474	7.73956	6.60714	6.28466	7.62608	6.54397	7.61671	7.86241	7.5	7.71144	7.49386	5.87045	7.87208	7.99508	5.75	5.59085	5.625	3.15126	0.756144
46	Pristimantis_CCS1_QCAZ32790_Azuay_Yanuncahi_Irquis	7.06837	7.01754	8.63558	7.48988	7.47475	8.48837	7.55814	9.30233	9.34911	9.16569	9.05882	9.26143	9.24171	9.37129	8.90973	8.61723	6.51408	6.53442	7.00935	6.2645	6.2645	6.80191	6.72074	6.72074	7.01403	7	5.69106	5.59211	5.78231	5.33024	5.65657	5.09849	5.33024	5.66706	5.55556	5.55556	5.2	6.14849	6.38051	5	4.90431	4.96454	6.47182	6.80628	6.63391
47	Pristimantis_verrucolatus_QCAZ46982_Azuay_Yumate	6.72854	6.67447	7.59931	7.69231	7.67677	9.30233	7.33411	8.73108	9.12322	8.82353	8.83392	8.92019	9.01542	9.14489	8.32356	8.61723	5.98592	5.36756	5.84112	5.33024	5.33024	6.07867	5.79374	5.79374	6.01202	6	5.45244	5.26316	5.44218	4.52436	4.84848	4.64037	4.75638	5.20095	5.32544	4.51912	4	5.56199	5.33024	3.93325	3.71257	3.90533	5.63674	5.58464	6.38821	3.708
48	Pristimantis_verrucolatus_QCAZ46993_Azuay_Cochapamba	6.8525	6.79953	7.77202	7.69231	7.67677	9.19674	7.57576	8.50816	8.8968	8.59835	8.60849	8.69565	8.7886	8.91795	8.32356	8.61723	6.16197	5.48425	5.84795	5.68445	5.68445	6.32458	6.14849	6.14849	6.01202	6	5.22648	5.42763	5.61224	4.64576	4.84848	4.64576	4.7619	5.32544	5.21327	4.52436	4	5.56199	5.44612	3.93325	3.71257	3.90533	5.63674	5.75916	6.51907	3.59629	0.347625
49	Pristimantis_tinguichaca_QCAZ40582_MK881433_Morona_Santiago_PN_Sangay	7.22892	7.22892	9.58606	9.7166	9.69697	10.101	9.05433	9.69697	9.89691	9.7561	9.48454	9.55285	9.48454	9.27835	8.65191	8.65191	7.64588	8.06452	8.06452	7.44467	7.44467	7.93319	8.23293	8.23293	7.63052	7.63052	6.84105	6.84105	7.04225	6.0241	6.06061	6.2249	6.2249	6.81818	6.7623	5.62249	5.62249	7.02811	7.02811	4.31211	3.8055	4.10678	5.42797	5.62249	5.69106	4.61847	4.01606	4.01606
50	Pristimantis_tinguichaca_QCAZ31945_Morona_Santiago_PN_Sangay	6.64506	6.72131	8.34783	9.7166	9.69697	9.28339	7.79221	8.63192	9.01503	8.92562	8.60927	8.73147	8.69565	8.54271	7.79221	8.81764	7.04225	7.02614	7.37705	6.16883	6.16883	6.75676	6.96921	6.96921	7.61523	7.8	6.00649	5.93081	6.12245	5.18639	6.06061	5.34846	5.34846	5.82363	6	5.02431	5.8	5.83468	5.83468	3.86555	3.5533	3.82696	5.42797	5.77933	5.9754	4.37601	3.40357	3.56564
51	Pristimantis_UCS1_QCAZ53999_Zamora_Chinchipe_Romerillos	8.03213	8.03213	9.15033	8.50202	8.88889	10.101	9.05433	9.49495	9.69072	9.55285	9.27835	9.55285	9.48454	9.69072	8.65191	8.65191	7.24346	6.65323	6.65323	6.63984	6.63984	6.47182	7.42972	7.42972	6.62651	6.62651	7.24346	7.24346	7.44467	6.0241	5.65657	5.62249	5.82329	6.19835	6.14754	5.62249	5.62249	6.82731	6.82731	5.33881	4.86258	5.33881	6.47182	6.82731	6.50407	5.22088	4.01606	4.01606
52	Pristimantis_versicolor_KU218096_EF493389_Abra_de_Zamora	7.53187	7.48538	8.29016	9.10931	9.49495	10	8.25581	10.1163	10.1775	10.1058	9.88235	10.1993	9.95261	9.84579	8.67526	8.01603	8.27465	6.41774	6.65888	6.49652	6.49652	6.92124	7.18424	7.18424	8.41683	8.4	6.15563	6.41447	6.29252	5.56845	6.66667	5.79374	5.90962	6.25738	6.14657	6.01852	6.4	7.19258	7.5406	5.24434	5.02994	5.2071	6.88935	5.93368	7.12531	5.32407	4.63499	4.52436
53	Pristimantis_versicolor_MUTPL112_Abra_de_Zamora	7.8271	7.62016	8.74126	8.94309	8.92495	10.0703	8.55803	10.4338	10.1775	10.1058	9.94083	10.2113	9.95261	9.96441	8.62884	7.64588	8.34813	6.43275	6.7757	6.78363	6.78363	6.92124	7.47664	7.47664	8.2495	8.23293	6.44028	6.82196	6.71256	5.61404	6.49087	5.84112	5.95794	6.04265	6.02837	6.06768	6.2249	7.25146	7.60234	5.12515	4.81348	4.97041	7.12788	6.00707	7.26601	5.60093	4.90654	4.79532
54	Pristimantis_versicolor_MUTPL390_Abra_de_Zamora	7.93466	7.7374	8.90052	9.14634	9.12779	10.1754	8.66511	10.5386	10.2959	10.2233	10.0473	10.3165	10.0711	10.083	8.61865	7.64588	8.51064	6.54206	6.89252	6.89252	6.89252	7.04057	7.5846	7.5846	8.4507	8.43373	6.54971	6.97674	6.87285	5.7243	6.69371	5.95099	6.06768	6.15385	6.14657	6.17716	6.4257	7.35981	7.71028	5.24434	4.92788	5.08876	6.91824	6.17284	7.38916	5.71096	5.0175	4.90654
55	Pristimantis_versicolor_MUTPL494_Madrigal	7.84543	7.7374	8.77193	8.94309	8.92495	10.0939	8.57814	10.4583	10.3203	10.2353	10.083	10.3529	10.083	9.84579	8.64929	7.64588	8.3779	6.56506	6.44028	6.79953	6.79953	7.04898	7.49415	7.49415	8.2495	8.23293	6.4554	6.84474	6.73575	5.6272	6.49087	5.8548	5.9719	6.17577	5.91017	6.08187	6.2249	7.26846	7.62016	5.12515	4.94572	5.10083	7.12788	6.20567	7.26601	5.61404	4.91803	4.80657
56	Pristimantis_versicolor_QCAZ45650_Lagunas_del_Compadre	7.76362	7.7193	8.63558	8.90688	8.88889	10.1163	8.48837	10.1163	10.0592	9.98825	9.76471	10.0821	9.83412	9.72716	8.20633	7.41483	8.09859	6.53442	6.7757	6.83662	6.83662	7.15137	7.53187	7.53187	8.21643	8.2	6.37312	6.90789	6.80272	5.56845	6.46465	5.79374	5.90962	6.13932	6.02837	6.01852	6.2	7.17593	7.29167	5.00596	4.79042	4.97041	7.09812	6.28272	7.60736	5.43981	4.51389	4.40324
57	Pristimantis_teslai_QCAZ46213_Tungurahua_Llanganatillo	7.98403	7.98403	9.15033	8.90688	9.29293	10.8434	9.4	10.0402	10.041	10.101	9.63115	10.101	9.83607	10.041	8.8	8.81764	7.42972	6.21242	6.21242	6.6	6.6	7.05394	7.78443	7.78443	7.01403	7	6.8	7.02811	7.02811	6.38723	6.06061	5.98802	6.18762	6.3655	6.31365	5.58882	5.6	6.78643	7.18563	5.71429	5.2521	5.71429	5.63674	6.58683	6.26263	4.99002	4.59082	4.59082
58	Pristimantis_UCS2_QCAZ45029_PN_Sangay	9.15179	9.15179	10.5856	9.61969	10.0446	11.4607	10.0671	10.7865	10.8046	10.8597	10.3448	10.8597	10.5747	10.8046	10.7383	10.7383	8.94855	7.3991	7.3991	7.38255	7.38255	7.22611	8.70536	8.70536	7.36607	7.36607	8.05369	8.05369	8.2774	7.58929	7.36607	7.36607	7.58929	7.8341	7.76256	7.14286	7.14286	8.70536	8.25893	6.86499	6.38298	6.86499	7.35632	7.58929	7.23982	6.02679	5.35714	5.35714
59	Pristimantis_atillo_QCAZ42488_Lagunas_de_Atillo	6.97211	6.97211	9.15033	8.2996	8.68687	9.81964	8.78244	9.61924	9.61145	9.67742	9.20245	9.67742	9.40695	9.20245	8.18363	8.21643	7.22892	6.4	6.4	6.78643	6.78643	6.8323	7.56972	7.56972	6.41283	6.4	6.58683	6.82731	6.82731	5.37849	5.05051	4.98008	5.17928	5.32787	5.28455	5.37849	5.4	6.97211	6.97211	4.48065	3.98323	4.48065	5.42797	5.77689	5.64516	4.58167	4.18327	4.18327
60	Pristimantis_atillo_QCAZ42498_PN_Sangay	6.917	6.917	9.15033	8.2996	8.68687	9.74155	8.71287	9.54274	9.53347	9.6	9.12779	9.6	9.33063	9.12779	8.11881	8.21643	7.22892	6.34921	6.34921	6.73267	6.73267	6.77618	7.50988	7.50988	6.41283	6.4	6.53465	6.82731	6.82731	5.33597	5.05051	4.94071	5.13834	5.28455	5.24194	5.33597	5.4	6.917	6.917	4.44444	3.9501	4.44444	5.42797	5.76541	5.6	4.54545	4.1502	4.1502
[truncated: 12 more columns]
