# Supplementary material for: Fifty years after: A taxonomic revision of the amphibian species from the Ecuadorian biodiversity hotspot Abra de Zamora, with description of two new Pristimantis species
Source: PLoS One. 2020 Sep 10;15(9):e0238306. doi: 10.1371/journal.pone.0238306 (PMC7482940; doi:10.1371/journal.pone.0238306)
Supplement: S4 Table — Values are given as average ± SD (range) and n = sample size. (XLSX) [file pone.0238306.s005.xlsx]

## Sheet: L. flavomaculatus
Audio file name	Fonoteca UTPL	Voucher	Locality	Coordinates	Altitude (m)	Date	Time	Recording distance	Air temperature (°C)	Air humidity (%)	Call duration (s)	Dominant frequency (Hz)	Freq 5% (Hz)	Freq 95% (Hz)	Number of visible harmonics
LS110736	FUTPL-A 245	MUTPL 342	Ecuador, Loja province, Parque Nacional Podocarpus, Cajanuma	4.1150° S, 79.1655° W	3253	2018.07.01	11:49:00	20 cm	20.5	66.5	0.028	2842.4	2756.2	2928.5
											0.026	2497.9	2325.6	2584
											0.041	2325.6	2239.5	2411.7
											0.03	2325.6	2239.5	2411.7
											0.038	2239.5	2153.3	2325.6
LS110737	FUTPL-A 246	MUTPL 342	Ecuador, Loja province, Parque Nacional Podocarpus, Cajanuma	4.1150° S, 79.1655° W	3253	2018.07.01	19:03:00	20 cm	19.5	66	0.032	3100.8	2842.4	3186.9
											0.033 ± 0.006 (0.026–0.041) n = 6	2555.3 ± 343.088 (2239.5–3100.8) n = 6	2426.1 ± 295.4 (2153.3–2842.4) n = 6	2641.4 ± 343.088 (2325.6–3186.9) n = 6	no

## Sheet: P. vidua
Audio file name	Fonoteca UTPL	Voucher	Locality	Coordinates	Altitude (m)	Date	Time	Recording distance	Air temperature (°C)	Air humidity (%)	Call duration (s)	Inter–call interval (s)	Call rate (calls/min)	Short note duration (s)	Long note duration (s)	Inter-note interval (s)	Dominant frequency (Hz)	Freq 5% (Hz)	Freq 95% (Hz)	Number of visible harmonics
LS110586	FUTPL-A 237	MUTPL 296	Ecuador, Loja province, Abra de Zamora	3.9914° S, 79.1451° W	2788.56	2017.12.23	21:31:00	1 m	11.5	87	0.024 ± 0.002 (0.021–0.027) n = 30	0.177 ± 0.006 (0.168–0.195) n = 29	308.5	0.003 ± 0.001 (0.002–0.004) n = 30	0.009 ± 0.001 (0.006–0.011) n = 30	0.012 ± 0.001 (0.010–0.014) n = 30	3247.9 ± 39.342 (3186.9–3273.1) n = 113	3091.6 ± 43.620 (2842.4–3186.9) n = 113	3566.5 ± 95.357 (3359.2–3789.8) n = 113	not visible
LS110767	FUTPL-A 238	no	Ecuador, Loja province, Reserva Madrigal del Podocarpus	4.0599° S, 79.1638° W	2881	2018.11.04	20:07:00	50 cm	12.5	85.5	0.019 ± 0.003 (0.013–0.024) n = 57	0.222 ± 0.012 (0.198–0.259) n = 56	249.027	0.005 ± 0.001 (0.004–0.006) n = 37	0.012 ± 0.003 (0.007–0.017) n = 37	0.003 ± 0.001 (0.002–0.005) n = 37	3152.8 ± 42.501 (3100.8–3186.9) n = 58	2982.0 ± 53.090 (2842.4–3014.7) n = 58	3382.9 ± 101.777 (3273.1–3617.6) n = 58	2–4
LS110769	FUTPL-A 239	no	Ecuador, Loja province, Reserva Madrigal del Podocarpus	4.0599° S, 79.1638° W	2881	2018.11.04	20:13:00	70 cm	12.5	85.5	0.026 ± 0.002 (0.020–0.029) n = 30	0.165 ± 0.006 (0.157–0.180) n = 29	316.364	0.004 ± 0.001 (0.003–0.006) n = 30	0.005 ± 0.001 (0.003–0.007) n = 30	0.015 ± 0.002 (0.007–0.017) n = 30	3447.0 ± 40.165 (3359.2–3531.5) n = 102	3202.1 ± 39.112 (3100.8–3273.1) n = 102	3775.5 ± 56.959 (3703.7–3876.0) n = 102	2–4
										Total	0.022 ± 0.004 (0.013–0.029) n = 117	0.196 ± 0.028 (0.157–0.259) n = 114	291.3 ± 36.817 (249.0–316.4) n = 3	0.004 ± 0.001 (0.002–0.006) n = 97	0.009 ± 0.004 (0.003–0.017) n = 97	0.009 ± 0.005 (0.002–0.017) n = 97	3302.2 ± 124.359 (3100.8–3531.5) n = 273	3109.6 ± 93.588 (2842.4–3273.1) n = 273	3605.6 ± 170.730 (3273.1–3876.0) n = 273

## Sheet: P. samaniegoi
Audio file name	Fonoteca UTPL	Voucher	Locality	Coordinates	Altitude (m)	Date	Time	Recording distance	Air temperature (°C)	Air humidity (%)	Call duration (s)	Inter–call interval (s)	Call rate (calls/min)	Short note duration (s)	Long note duration (s)	Inter-note interval (s)	Dominant frequency (Hz)	Freq 5% (Hz)	Freq 95% (Hz)	Number of visible harmonics
LS110533	FUTPL-A 240	no	Ecuador, Loja province, Abra de Zamora	3.9848° S, 79.1434° W	2749	2017.06.06	20:43:00	1 m	12	83	0.020 ± 0.001 (0.017–0.022) n = 30	0.255 ± 0.006 (0.243–0.264) n = 29	211.43	0.005 ± 0.001 (0.005–0.006) n = 30	0.006 ± 0.001 (0.005–0.007) n = 30	0.008 ± 0.001 (0.006–0.011) n = 30	3112.3 ± 29.779 (3100.8–3186.9) n = 30	2934.3 ± 21.852 (2928.5–3014.7) n = 30	4157.3 ± 119.5 (3962.1–4306.6) n = 30	not visible
LS110725	FUTPL-A 241	MUTPL 356	Ecuador, Loja province, Parque Nacional Podocarpus, Cajanuma	4.1152° S, 79.1642° W	3292.44	2018.06.28	22:22:00	40 cm	6	86	0.010 ± 0.001 (0.008–0.014) n = 107	0.379 ± 0.077 (0.321–0.777) n = 106	160.8	N/A	0.010 ± 0.001 (0.008–0.014) n = 107	N/A	3091.1 ± 29.759 (3014.7–3186.9) n = 107	2950.3 ± 39.405 (2842.4–3014.7) n = 107	3272.2 ± 46.573 (3186.9–3445.3) n = 107	3–4
LS110727	FUTPL-A 242	no	Ecuador, Loja province, Parque Nacional Podocarpus, Cajanuma	4.1152° S, 79.1642° W	3292.44	2018.06.28	22:27:00	20 cm	6	86	0.035 ± 0.002 (0.032–0.040) n = 30	0.247 ± 0.008 (0.234–0.269) n = 29	212.64	0.003 ± 0.001 (0.003–0.004) n = 30	0.008 ± 0.001 (0.007–0.010) n = 30	0.022 ± 0.001 (0.021–0.025) n = 30	2971.6 ± 43.786 (2928.5–3014.6) n = 30	2842.4 ± 22.624 (2756.2–2928.5) n = 30	3244.3 ± 41.282 (3186.9–3273.0) n = 30	3–4
LS110728	FUTPL-A 243	MUTPL 358	Ecuador, Loja province, Parque Nacional Podocarpus, Cajanuma	4.1151° S, 79.1651° W	3257.58	2018.06.28	22:56:00	30 cm	6.5	87	0.035 ± 0.002 (0.032–0.040) n = 26	0.305 ± 0.028 (0.261–0.362) n = 25	161.97	0.003 ± 0.001 (0.002–0.006) n = 26	0.006 ± 0.002 (0.003–0.009) n = 26	0.024 ± 0.001 (0.021–0.028) n = 26	2895.4 ± 42.718 (2842.4–2928.5) n = 26	2693.3 ± 38.947 (2670.1–2756.2) n = 26	3402.2 ± 88.671 (3186.9–3531.4) n = 26	not visible
LS110732	FUTPL-A 244	no	Ecuador, Loja province, Parque Nacional Podocarpus, Cajanuma	4.1150° S, 79.1655° W	3252.95	2018.06.28	23:25:00	15 cm	6.5	88.5	0.021 ± 0.001 (0.019–0.023) n = 30	0.283 ± 0.006 (0.269–0.303) n = 29	182.63	0.004 ± 0.001 (0.003–0.005) n = 30	0.007 ± 0.001 (0.006–0.008) n = 30	0.009 ± 0.001 (0.008–0.011) n = 29	3314.0 ± 43.227 (3273.1–3359.2) n = 101	3181.8 ± 20.461 (3100.8–3186.9) n = 101	3636.3 ± 41.493 (3531.5–3703.7) n = 101	3–4
										Total	0.027 ± 0.008 (0.017–0.040) n = 116	0.272 ± 0.027 (0.234–0.362) n = 112	192.2 ± 24.447 (162.0–212.6) n = 4	0.004 ± 0.001 (0.002–0.006) n = 116	0.007 ± 0.001 (0.003–0.010) n = 116	0.015 ± 0.007 (0.006–0.028) n = 115	3168.5 ± 174.279 (2842.4–3359.2) n = 187	3019.7 ± 189.716 (2670.1–3186.9) n = 187	3624.5 ± 283.8 (3186.9–4306.6) n = 187	3–4
											0.019 ± 0.010 (0.008–0.040) n = 223		185.9 ± 25.398 (160.8–212.6) n = 5				3140.3 ± 144.886 (2842.4–3359.2) n = 294	2994.4 ± 156.623 (2670.1–3186.9) n = 294	3496.2 ± 284.2 (3186.9–4306.6) n = 294
											con LS110725

## Sheet: P. balionotus
Audio file name	Fonoteca UTPL	Voucher	Locality	Coordinates	Altitude (m)	Date	Time	Recording distance	Air temperature (°C)	Air humidity (%)	Single note call duration (s)	Multi note call duration (s)	Inter–call interval (s)	Call rate (calls/min)	Note duration for multi note calls (s)	Inter-note interval for multi note calls (s)	Note rate (notes/s)	Dominant frequency (Hz)	Freq 5% (Hz)	Freq 95% (Hz)	Number of visible harmonics
LS110774	FUTPL-A 230	no	Ecuador, Loja province, Reserva Madrigal del Podocarpus	4.0599° S, 79.1638° W	2881	2018.11.04	20:28:00	2 m	12.5	84.5	N/A	2.360 ± 0.327 (2.130–2.734) n = 3	2.488–3.388	11.76	0.077 ± 0.006 (0.069–0.096) n = 20	0.324 ± 0.069 (0.233–0.463) n = 16	2.40–2.45	2411.7 n = 2	2239.5 n = 2	2584 n = 2	4
LS110835	FUTPL-A 231	no	Ecuador, Loja province, Abra de Zamora	3.9863° S, 79.1441° W	2813.91	2019.05.24	21:18:00	1 m	11.5	95	0.069 ± 0.005 (0.061–0.078) n = 17	0.357 ± 0.014 (0.335–0.392) n = 20	6.169 ± 2.118 (3.788–15.677) n = 35	8.6	0.069 ± 0.005 (0.061–0.080) n = 39	0.218 ± 0.012 (0.200–0.249) n = 20	3.55 ± 0.134 (3.23–3.85) n = 20	2442.1 ± 41.813 (2411.7–2497.9) n = 34	2333.2 ± 24.788 (2325.6–2411.7) n = 34	2535.9 ± 43.394 (2497.9–2584.0) n = 34	4
LS110836	FUTPL-A 232	MUTPL 677	Ecuador, Loja province, Abra de Zamora	3.9863° S, 79.1441° W	2813.91	2019.05.24	21:25:00	40 cm	11.5	95	0.069 ± 0.004 (0.062–0.077) n = 14	0.353 ± 0.011 (0.335–0.373) n = 19	5.971 ± 2.650 (3.499–13.992) n = 32	9.64	0.072 ± 0.004 (0.062–0.079) n = 38	0.212 ± 0.010 (0.196–0.230) n = 19	3.58 ± 0.119 (3.33–3.70) n = 19	2422.2 ± 73.847 (2325.6–2584.0) n = 33	2336.0 ± 46.950 (2239.5–2411.7) n = 33	2547.5 ± 48.277 (2497.9–2670.1) n = 33	4–5
										Total	0.069 ± 0.005 (0.061–0.078) n = 31	0.355 ± 0.012 (0.335–0.392) n = 39	6.075 ± 2.371 (3.499–15.677) n = 67	10.0 ± 1.610 (8.6–11.8) n = 3	0.072 ± 0.005 (0.061–0.096) n = 97	0.215 ± 0.011 (0.196–0.249) n = 39	3.56 ± 0.126 (3.23–3.85) n = 39	2431.7 ± 59.371 (2325.6–2584.0) n = 69	2331.8 ± 39.947 (2239.5–2411.7) n = 69	2542.8 ± 45.772 (2497.9–2670.1) n = 69	4–5

## Sheet: P. versicolor
Audio file name	Fonoteca UTPL	Voucher	Locality	Coordinates	Altitude (m)	Date	Time	Recording distance	Air temperature (°C)	Air humidity (%)	Single note call duration (s)	2 note call duration (s)	5 note call duration (s)	Inter–call interval (s)	Call rate (calls/min)	Note duration for multi note calls (s)	Inter-note interval for multi note calls (s)	Note rate for multi note calls (notes/s)	Number of pulses/note	Pulse rate (pulses/s)	Dominant frequency (Hz)	Freq 5% (Hz)	Freq 95% (Hz)	Number of visible harmonics
LS110293	FUTPL-A 233	no	Ecuador, Loja province, Abra de Zamora	3.9828° S, 79.1427° W	2720	2016.05.01	20:20:00	60 cm	13.5	82.5	0.077 ± 0.005 (0.070–0.088) n = 23	N/A	N/A	1.679 ± 0.270 (1.364–2.632) n = 22	33.8	N/A	N/A	N/A	9–10	114.20 ± 9.164 (104.48–137.26) n = 10	1887.1 ± 58.894 (1808.8–2067.2) n = 22	1613.0 ± 39.248 (1550.4–1636.5) n = 22	3802.1 ± 304.883 (3445.3–4478.9) n = 21	3–4
LS110296	FUTPL-A 234	MUTPL 112	Ecuador, Loja province, Abra de Zamora	3.9828° S, 79.1427° W	2720	2016.05.01	20:37:00	30 cm	13.5	82.5	0.084 ± 0.005 (0.073–0.099) n = 58	0.403 ± 0.013 (0.389–0.419) n = 4	1.211 ± 0.068 (1.161–1.403) n = 14	1.805 ± 0.264 (1.382–2.432) n = 88	28.39	0.076 ± 0.009 (0.054–0.097) n = 124	0.208 ± 0.027 (0.168–0.325) n = 94	3.48 ± 0.259 (2.92–3.85) n = 31	9–14	132.31 ± 13.376 (103.49–157.90) n = 26	1742.0 ± 48.154 (1636.5–1894.9) n = 89	1548.4 ± 45.195 (1464.3–1636.5) n = 88	3160.5 ± 119.946 (2842.4–3359.2) n = 88	3–4
LS110755	FUTPL-A 235	no	Ecuador, Loja province, Abra de Zamora	3.9846° S, 79.1437° W	2755	2018.10.07	21:13:00	40 cm	14	83.5	0.087 ± 0.005 (0.081–0.096) n = 17	N/A	N/A	1.790 ± 0.429 (1.416–2.990) n = 16	32	N/A	N/A	N/A	6–9	82.38 ± 6.264 (73.17–92.11) n = 13	1707.5 ± 54.794 (1636.5–1808.8) n = 17	1474.4 ± 28.594 (1464.3–1550.4) n = 17	3319.0 ± 55.147 (3273.0–3445.3) n = 17	3–5
LS110758	FUTPL-A 236	no	Ecuador, Loja province, Abra de Zamora	3.9846° S, 79.1437° W	2755	2018.10.07	21:24:00	40 cm	14	81.5	0.087 ± 0.005 (0.078–0.093) n = 11	N/A	N/A	2.096 ± 0.458 (1.693–3.337) n = 10	27.02	N/A	N/A	N/A	9–10	111.06 ± 3.695 (102.56–115.94) n = 11	1652.2 ± 34.870 (1636.5–1722.7) n = 11	1456.5 ± 25.990 (1378.1–1464.3) n = 11	3053.7 ± 80.361 (3014.6–3273.0) n = 11	3–4
										Total	0.084 ± 0.006 (0.070–0.099) n = 109	0.403 ± 0.013 (0.389–0.419) n = 4	1.211 ± 0.068 (1.161–1.403) n = 14	1.804 ± 0.315 (1.364–3.337) n = 136	30.3 ± 3.138 (27.0–33.8) n = 4	0.076 ± 0.009 (0.054–0.097) n = 124	0.208 ± 0.027 (0.168–0.325) n = 94	3.48 ± 0.259 (2.92–3.85) n = 31	6–14	114.58 ± 21.640 (73.17–157.90) n = 60	1753.6 ± 80.323 (1636.5–2067.2) n = 139	1542.3 ± 60.568 (1378.1–1636.5) n = 138	3269.2 ± 283.504 (2842.4–4478.9) n = 138	3–5
