# Supplementary material for: Fifty years after: A taxonomic revision of the amphibian species from the Ecuadorian biodiversity hotspot Abra de Zamora, with description of two new Pristimantis species
Source: PLoS One. 2020 Sep 10;15(9):e0238306. doi: 10.1371/journal.pone.0238306 (PMC7482940; doi:10.1371/journal.pone.0238306)
Supplement: S5 Table — (XLSX) [file pone.0238306.s006.xlsx]

## Sheet: Abra de Zamora species
Family	Species	Location	Endemic to Abra and nearby areas	IUCN	Encountered in the last 10 years
Bufonidae	Atelopus halihelos aff.	eastern slope	no	NE	No
Bufonidae	Atelopus podocarpus	crest	no	CR	No
Bufonidae	Rhinella margaritifera	eastern slope	no	LC	Yes
Centrolenidae	Centrolene buckleyi aff.	eastern slope	no	NE	Yes
Centrolenidae	Centrolene condor aff.	eastern slope	yes	NE	Yes
Hemiphractidae	Gastrotheca elicioi	western slope	no	NE	Yes
Hemiphractidae	Gastrotheca psychrophila	crest	yes	EN	No
Hemiphractidae	Gastrotheca testudinea	eastern slope	no	LC	Yes
Strabomantidae	Lynchius flavomaculatus	crest	yes	DD	Yes
Strabomantidae	Noblela heyeri aff.	western, eastern slope	no	NE	Yes
Strabomantidae	Pristimantis andinognomus	western slope, crest, eastern slope	no	NE	Yes
Strabomantidae	Pristimantis atratus	eastern slope	no	EN	Yes
Strabomantidae	Pristimantis balionotus	crest	yes	EN	Yes
Strabomantidae	Pristimantis colodactylus	crest	yes	LC	Yes
Strabomantidae	Pristimantis cryptomelas	eastern slope	no	NT	Yes
Strabomantidae	Pristimantis galdi	eastern slope	no	NT	Yes
Strabomantidae	Pristimantis lymani	western slope	no	LC	Yes
Strabomantidae	Pristimantis matildae	crest	yes	NE	Yes
Strabomantidae	Pristimantis percultus	crest	yes	EN	Yes
Strabomantidae	Pristimantis samaniegoi	crest, eastern slope	yes	NE	Yes
Strabomantidae	Pristimantis versicolor	crest, eastern slope	no	LC	Yes
Strabomantidae	Pristimantis vidua	crest, eastern slope	no	EN	Yes
Strabomantidae	Pristimantis aquilonaris aff.	eastern slope	no	NE	Yes
Strabomantidae	Pristimantis cajamarcensis aff.	western slope	no	NE	Yes
Strabomantidae	Pristimantis torresi aff.	western slope	no	NE	Yes
Strabomantidae	Pristimantis sp. 1	eastern slope	yes	NE	Yes
Strabomantidae	Pristimantis sp. 2	eastern slope	no	NE	Yes
Telmatobiidae	Telmatobius cirrhacelis	crest, eastern slope	yes	CR	No
Plethodontidae	Bolitoglossa sp.	eastern slope	yes	NE	Yes
